# Supplementary material for: Comparative genomic and phenotypic characterization of invasive non-typhoidal Salmonella isolates from Siaya, Kenya
Source: PLoS Negl Trop Dis. 2021 Feb 1;15(2):e0008991. doi: 10.1371/journal.pntd.0008991 (PMC7877762; doi:10.1371/journal.pntd.0008991)
Supplement: S1 Data — (XLSX) [file pntd.0008991.s004.xlsx]

## Sheet: raw AUC data
Condition	ATCC 13311	UGA10	UGA14
8% NaCl	7528	50317	65958
12% Sodium Lactate	9910	80449	78518
6% Urea	8326	62521	65404
11% Sodium Lactate	10632	72097	80887
7% NaCl	10322	60056	76752
9% NaCl	8526	42164	59406
100mM Sodium Benzoate + pH 5.2	10417	43396	63615
Furaltadone #3	4131	23200	24036
Furaltadone #4	4519	14958	22080
D-Tartaric Acid	8408	40260	38195
b-Methyl-D-Galactoside	5572	9028	22950
Cloxacillin #4	5286	20936	21719
Cefmetazole #3	7200	28797	29133
Thiamphenicol #3	7155	16786	28748
200mM Sodium Benzoate + pH 5.2	10654	23392	41000
D-Raffinose	9426	13564	35968
Trimethoprim #3	6584	24070	24684
Sodium Arsenate #4	7420	9242	27597
Tetrazolium Violet #3	17965	66917	65786
Dimethyl Sulphonyl Propionate + 6% NaCl	22134	67002	80927
Penicillin G #4	8657	26956	31530
Cefmetazole #4	8899	32995	31769
Carbenicillin #3	5576	20279	19752
Cefamandole Nafate #4	5982	20917	20674
Amoxicillin #4	6320	21674	21686
Ornidazole #3	6392	20410	21530
6.5% NaCl	23463	63607	78259
Penicillin G #2	9273	27460	30904
Carbenicillin #4	6255	20809	20674
Ciprofloxacin #3	5683	20625	18618
Nalidixic Acid #2	5751	19034	18826
Trimethoprim #4	9503	32340	31099
D-Serine #3	9463	33586	30957
5% Urea	25271	70342	82379
Thiamphenicol #4	9112	10994	29096
Nafcillin #4	8834	28515	28185
Cefazolin #4	6038	17985	18913
Enoxacin #2	6368	19394	19714
Cephalothin #4	8398	23924	25987
Cefotaxime #4	9880	5829	30101
Penicillin G #3	10068	25079	30316
Cefazolin #3	6744	19791	19926
Lomefloxacin #3	7281	23074	20882
Lactulose	12457	13889	35270
Chloroxylenol #4	8693	22540	23556
9% Sodium Lactate	32606	77234	87308
Sodium m-Arsenite #4	6589	3375	17381
Chloramphenicol #4	7164	3435	18828
Sodium m-Arsenite #2	7095	3265	18623
Gallic Acid #4	19667	51835	50919
L-Alaninamide	5649	15732	14592
Bleomycin #3	7125	19993	18212
Phleomycin #3	7627	18493	19354
Oxacillin #4	9096	23729	23020
Ceftriaxone #4	8411	17830	21129
Cephalothin #3	10078	22648	24988
Chloramphenicol #4	7111	10537	17593
Tinidazole #3	7237	19062	17882
Amoxicillin #3	8213	20500	20218
Demeclocycline #4	7299	7947	17933
Sodium m-Arsenite #3	7606	3349	18493
Tinidazole #4	7650	9517	18570
10% Sodium Lactate	34886	72614	82886
Chloramphenicol #3	8181	11410	19327
D-Ribono-1,4-Lactone	3343	8740	7815
Neomycin #4	7421	7262	17232
3-O-b-D-Galactopyranosyl-D-Arabinose	23250	29553	53786
Nitrofurantoin #4	7322	16344	16401
1-Hydroxy-Pyridine-2-Thione #4	4581	10868	10215
Cefotaxime #3	12863	10190	28630
Dodine #3	6019	16878	13288
Lincomycin #4	7820	28603	16943
2,4-Diamino-6,7-Diisopropylpteridine #4	8833	19119	18882
6% NaCl	39070	67157	82281
L-Phenylalanine	4830	11777	10117
Capric Acid	8771	13853	18076
Putrescine	6038	10430	12394
5.5% NaCl	42305	76508	86618
Sodium m-Arsenite #1	12499	4891	25311
N-Acetyl-L-Glutamic Acid	3936	10962	7955
Nitrofurazone #3	8067	15674	16261
4-Hydroxy-Benzoic Acid	3847	8578	7639
Dichlofluanid #4	9427	18744	18695
L-Hydroxyproline	3402	8307	6731
6% NaCl	40970	55175	80183
Choline + 6% NaCl	42715	67633	83509
Glycine	5541	14161	10814
Norfloxacin #3	10362	19456	20058
Cinnamic Acid (trans) #4	13416	23879	25782
L-Glutamine + pH 4.5	16074	21631	30795
Sodium Metaperiodate #3	7646	3201	14615
a-D-Lactose	18003	13315	34138
Nickel Chloride #4	9232	13223	17480
Butylamine (sec)	5374	8827	10132
Sorbic Acid	17999	33843	33909
2-Nitroimidazole #3	12606	4811	23622
Orphenadrine #3	6966	13521	13012
Protamine Sulfate #1	11917	22370	22171
CCCP #4	34942	66161	64701
L-Pyroglutamic Acid	5679	13484	10483
Iodonitro Tetrazolium Violet #2	51712	96085	95289
Phenethicillin #3	11275	20996	20724
Penimepicycline #4	11975	12674	21943
Promethazine #3	10958	14364	20034
10% NaCl	9701	26297	17696
7% Urea	10958	46310	19795
Xylitol	5279	8150	9440
b-Hydroxy-Butyric Acid	5117	8772	9137
4% Urea	47383	75373	84526
100mM Sodium Nitrite	33710	37857	59694
5% Sodium Formate	45468	67800	79982
Potassium Tellurite #4	12825	18157	22560
50mM Sodium Benzoate + pH 5.2	43963	68250	77044
Phenethicillin #4	12131	21629	21125
Potassium Chloride + 6% NaCl	45733	60510	79399
Turanose	6720	11119	11574
b-Glutamic Acid + 6% NaCl	49152	66748	84350
Acetamide	6125	11943	10430
Negative Control	9189	15953	15628
3-O-Methyl-D-Glucose	9276	13664	15765
Nicotinic Acid	16200	25115	27462
L-Arabitol	5909	8200	10010
7% Sodium Lactate	52981	77110	89216
L-Ornithine	8958	11856	14937
Antimony (III) Chloride #4	14489	11655	24156
L-Aspartic Acid + pH 4.5	18846	22597	31089
Ectoine + 6% NaCl	51315	71494	84266
18-Crown-6-Ether #4	8401	14177	13794
Creatine + 6% NaCl	48744	64244	79974
Sodium Nitrate	6288	8405	10316
Creatinine + 6% NaCl	49056	63460	79711
L-Proline + 6% NaCl	51634	68295	83578
8% Sodium Lactate	54088	76647	87388
Trigonelline + 6% NaCl	47619	67065	76880
L-Carnitine + 6% NaCl	47854	67189	77197
Citraconic Acid	5395	9398	8697
Trimethylamine + 6% NaCl	48928	65521	78742
Glycerol + 6% NaCl	52725	69749	84560
Negative Control	12344	25377	19726
Potassium Tellurite #4	9395	11318	14994
b-Gentiobiose	12465	14132	19892
Urea	5113	5873	8157
Betaine + 6% NaCl	52787	69949	84189
Guanidine Hydrochloride #4	4434	6565	7053
Phosphorylcholine + 6% NaCl	52876	68207	83985
L-Arginine	5126	13319	8112
g-Amino-n-Butyric Acid + 6% NaCl	54109	69906	85392
MOPS + 6% NaCl	53253	66726	83997
5% NaCl	55302	75407	86766
Iodoacetic Acid #3	5037	7720	7902
Fusidic Acid #4	14885	23932	23323
L-Valine	5652	8938	8801
D-Trehalose + 6% NaCl	54743	73410	85008
Octopine + 6% NaCl	52247	65627	81009
Lys-Ala	16378	12008	25351
4% NaCl	60529	84060	93044
L-Isoleucine + pH 4.5	5077	7496	7791
4% Sodium Formate	54074	73570	82555
6% Sodium Lactate	59020	78282	89932
L-Isoleucine	5495	7158	8331
D,L-Octopamine	7043	12076	10638
Sarcosine + 6% NaCl	53862	63789	81246
D,L-a-Lipoic Acid #4	9058	10917	13623
N,N-Dimethyl Glycine + 6% NaCl	53092	61921	79742
Glutathione + 6% NaCl	57418	67853	86144
Trimethylamine-N-Oxide + 6% NaCl	55688	67028	83525
Aminacrine #4	6292	12099	9308
Sanguinarine #4	10556	13661	15592
N-Acetyl-L-Glutamine + 6% NaCl	55883	67001	81971
Coumarin #4	22531	35120	33007
D,L-Carnitine	6390	10181	9281
Antimony (III) Chloride #3	12663	8950	18340
Nitrofurazone #4	10482	3201	15151
Ornidazole #4	10937	8991	15792
5% Sodium Lactate	62663	79778	90333
Fusaric Acid #4	6079	7353	8706
Norfloxacin #4	9897	14902	14138
CCCP #3	15613	23964	22292
1% NaCl	64161	72761	91432
2,3-Butanediol	13304	14264	18873
Cobalt (II) Chloride #4	13564	8854	19095
D-Citramalic Acid	5067	7510	7070
2-Nitroimidazole #4	8293	3310	11531
3% Sodium Formate	61743	77253	85519
6% Potassium Chloride	63792	78063	88328
Sedoheptulosan	6346	9424	8726
Glycine Hydroxamate #3	15423	14188	21162
g-Amino-n-Butyric Acid	7018	7846	9627
N-Acetyl-D-Glucosaminitol	6995	9834	9589
Doxycycline #4	9154	11614	12530
3% Urea	62809	77775	85958
L-Alanine + pH 4.5	23107	19221	31477
Chloramphenicol #3	13196	15180	17904
Chlorpromazine #4	11555	18054	15661
Sebacic Acid	4915	6661	6639
Negative Control	14290	15303	19275
N-Acetyl-D-Glucosamine	46617	43999	62846
Minocycline #3	10593	17396	14259
L-Glutamic Acid + pH 4.5	16808	12748	22583
Potassium Chromate #3	8630	13838	11582
Sodium Arsenate #3	14903	8837	19957
EDTA #4	7419	8787	9900
Histamine	11335	16128	15100
D-Cycloserine #4	16292	21389	21671
Oxalic Acid	6893	11211	9130
2% Sodium Formate	66520	78877	87749
5% Potassium Chloride	68185	78099	88992
20mM Sodium Benzoate + pH 5.2	63895	78088	83364
Malonic Acid	5278	8353	6884
80mM Sodium Nitrite	53933	58971	70224
D-Lactitol	7395	10713	9626
3% NaCl	70014	81825	91094
20mM Sodium Nitrite	64717	75616	83743
L-Methionine	12751	14276	16427
2% Urea	68304	79798	87865
4% Potassium Chloride	69459	78904	89209
1-Chloro-2,4-Dinitrobenzene #3	15863	19859	20270
pH 4.5	26841	16683	34192
4% Sodium Lactate	70898	81419	90233
D-Malic Acid	10323	13335	13088
Sodium Metaperiodate #2	17061	18920	21624
Tetrazolium Violet #2	71782	90588	90654
2% NaCl	72919	83208	91961
Stachyose	7678	10424	9668
15% Ethylene Glycol	68244	77574	85505
Pipemidic Acid #3	5416	17406	6781
10% Ethylene Glycol	69506	77830	86794
20% Ethylene Glycol	69153	80552	86270
40mM Sodium Nitrite	61430	67181	76618
60mM Sodium Nitrite	59460	63905	74094
2% Sodium Sulfate	75053	84483	93495
Succinamic Acid	9679	11513	12049
Methylene Diphosphonic Acid	13241	15380	16432
D-Threonine	11032	12402	13666
50mM Ammonium Sulfate + pH 8	67848	76718	83995
L-Homoserine	3732	5920	4620
100mM Ammonium Sulfate + pH 8	71892	84729	88822
20mM Ammonium Sulfate + pH 8	68693	76582	84620
5% Ethylene Glycol	71801	79207	88428
L-Valine	11107	13411	13677
20mM Sodium Nitrate	71282	81027	87737
3% Sodium Lactate	72603	82083	89333
10mM Ammonium Sulfate + pH 8	71252	79626	87645
100mM Sodium Nitrate	68454	77624	84044
L-Histidine + pH 4.5	21728	23031	26634
D,L-Propranolol #3	5641	5780	6911
2% Sodium Lactate	71814	80435	87802
Chlortetracycline #4	23054	23906	28164
40mM Sodium Nitrate	69497	76232	84790
3-Hydroxy-2-Butanone	17353	20236	21160
Oxycarboxin #3	7256	6224	8839
3% Potassium Chloride	76450	81170	93124
3% Sodium Sulfate	77155	85185	93944
80mM Sodium Nitrate	69021	77952	84039
D-Arabinose	46358	57693	56435
50mM Sodium Phosphate + pH 7	72498	81685	88186
Ser-Gln	52524	38966	63843
D-Gluconic Acid	59961	68922	72859
60mM Sodium Nitrate	68279	76579	82946
10mM Sodium Nitrite	71348	80300	86641
200mM Sodium Phosphate + pH 7	76699	86264	92930
1% Sodium Formate	75728	75726	91738
a-Keto-Valeric Acid	7746	9509	9383
4% Sodium Sulfate	76145	83083	92079
b-Methyl-D-Glucuronic Acid	7574	9357	9113
1% Sodium Lactate	74624	79060	89431
Val-Tyr-Val	10914	19233	13071
D-Melezitose	7497	9791	8946
5% Sodium Sulfate	75435	81466	90006
Arbutin	15749	14093	18787
g-Hydroxy-Butyric Acid	7189	8850	8568
L-Cysteine	44923	57834	53539
D-Tagatose	34485	55732	41092
L-Histidine	12956	14947	15405
L-Leucine + pH 4.5	6625	8664	7874
2-Deoxy-D-Ribose	58711	69950	69645
10mM Sodium Nitrate	73437	69206	87055
D-Glucose-6-Phosphate	59091	55546	70016
100mM Sodium Phosphate + pH 7	76935	85261	90662
Ile-Tyr	26597	28894	31327
Proflavine #4	27867	36027	32785
b-Phenylethylamine	8869	12345	10421
D-Fucose	18566	15756	21759
Glycine + pH 4.5	21620	20259	25331
20mM Sodium Phosphate + pH 7	74993	77689	87840
L-Pyroglutamic Acid	7857	10292	9171
Palatinose	27270	30333	31736
CCCP #2	14934	18140	17248
N-Acetyl-D-Galactosamine	10140	13178	11676
2,3-Butanedione	18114	17210	20849
Caproic Acid	6161	9004	7089
Ala-Phe	49285	41406	56306
Thioridazine #3	26898	34087	30491
Iodonitro Tetrazolium Violet #3	87174	97793	98680
D-Glucuronic Acid	62606	68836	70687
D-Saccharic Acid	55025	48062	62072
Guanine	33793	30453	38116
N-Phthaloyl-L-Glutamic Acid	5577	7004	6263
L-Rhamnose	34851	34340	39036
6% Sodium Formate	62890	65191	70318
Maltitol	8263	10851	9216
Dodecyltrimethyl Ammonium Bromide #3	12017	19758	13337
Gly-Gly-D-Leu	18513	22527	20530
Phe-b-Ala	11165	13867	12352
g-Glu-Gly	28372	30112	31346
Pectin	19715	16973	21762
D-Galactonic Acid-g-Lactone	41260	42841	45529
L-Leucine	7917	8312	8709
Quinic Acid	7292	11174	8008
D-Ribose	72752	82008	79805
D-Salicin	5940	7242	6500
L-Arabinose	64809	75818	70671
Trimethylamine-N-Oxide + pH 4.5	24926	26017	27141
Dihydroxy-Acetone	66822	74693	72440
Ser-Asn	51852	36653	56195
L-Methionine + pH 4.5	27195	14280	29426
L-Isoleucine	10794	12777	11647
Iodonitro Tetrazolium Violet #4	89349	96351	96369
D-Glucose	31265	30449	33625
Negative Control	12069	14437	12915
D-Maltose	28575	24884	30536
D-Serine	59204	46286	63102
5-Keto-D-Gluconic Acid	59286	60355	63176
Methylamine	5368	4720	5690
L-Glucose	7800	9231	8253
D-Fructose-6-Phosphate	63757	65942	67252
Gallic Acid #3	73818	82724	77829
D-Mannose	32160	30636	33755
L-Phenylalanine + pH 4.5	27955	23320	29276
Alloxan	44457	41019	46420
b-D-Allose	11502	15340	11997
Pyruvic Acid	59692	48866	62046
L-Asparagine + pH 4.5	32161	28538	33314
Chondroitin Sulfate C	11255	13660	11622
Hydroxylamine	3261	3517	3344
Itaconic Acid	9511	10172	9728
Uridine-3',5'-Cyclic Monophosphate	7977	6398	8150
Potassium Tellurite #3	16946	17159	17275
Lomefloxacin #4	7342	13703	7468
pH 4	7564	7923	7670
Aluminum Sulfate #4	43292	45076	43744
L-Fucose	37604	36082	37973
Ala-Asp	46363	31771	46767
Glucuronamide	40640	36909	40916
L-Lysine	10547	10023	10600
2,4-Dinitrophenol #4	32009	36755	32153
a-Methyl-D-Mannoside	7158	6123	7176
1,10-Phenanthroline #4	9207	8897	9224
d-Amino-Valeric Acid	7631	8597	7641
Inosine	13573	12482	13589
Cobalt (II) Chloride #3	21323	10862	21327
Ser-His	48249	41733	48255
Xanthine	49100	47107	49088
Antimony (III) Chloride #2	20417	18533	20398
Gelatin	9669	9329	9657
D-Leu-Tyr	13981	15220	13943
Dextrin	24517	24089	24413
Atropine #3	5329	7562	5305
D-Glucosamine	74013	75904	73447
Acetamide	13520	12453	13415
Adonitol	15046	11250	14928
Thioridazine #4	37627	37243	37319
Allantoin	38402	39179	38064
D-Fructose	35770	35346	35291
Negative Control	13229	8349	13019
Uridine	54185	47325	53318
L-Homoserine + pH 4.5	29073	20879	28359
D-Psicose	31543	35810	30752
D-Mannosamine	59180	60978	57598
D-Xylose	69804	71742	67903
Negative Control	26552	27331	25763
Lys-Arg	42590	34559	40987
Tannic Acid #4	93898	90438	90352
Maltotriose	35891	28336	34411
Met-Ala	46154	38834	44236
L-Tartaric Acid	12106	11367	11597
b-Methyl-D-Xylopyranoside	9575	7112	9160
N-Acetyl-D-Glucosamine	35747	32780	34084
Rolitetracycline #4	14612	15686	13899
D-Alanine	39449	38456	37391
Adenosine	51400	43285	48695
Lawsone #4	73810	72010	69719
L-Tyrosine	24707	25199	23335
Val-Val	13137	11549	12407
Sucrose	14299	8502	13503
Ala-Pro	52402	41558	49478
L-Lyxose	69564	75449	65457
Manganese (II) Chloride #4	26301	24919	24696
Tetrazolium Violet #1	93502	88607	87743
a-Methyl-D-Glucoside	7529	5639	7062
L-Leucine	10780	12284	10095
Josamycin #4	20966	24276	19590
D-Galactose	33293	28711	31098
p-Amino Benzene Sulfonic Acid	28420	21593	26446
Poly-L-Lysine #4	8363	10684	7780
Ala-Gln	55415	47362	51395
Ala-Glu	52454	44323	48472
Glycogen	13150	12520	12141
N-Amylamine	6510	4765	6007
Met-Glu	48331	41528	44539
Cytosine	28531	22462	26290
Cysteamine-S-Phosphate	67121	54611	61812
L-Tryptophan	49245	45213	45310
L-Sorbose	15599	20859	14347
Oxytetracycline #4	24285	17883	22311
Lys-Ser	27561	21937	25310
Met-Gln	51736	45144	47476
D-Cysteine	44669	41541	40990
N-Acetyl-L-Glutamic Acid	11385	11019	10447
His-Lys	38702	30332	35488
D-Glutamic Acid	3560	3310	3263
L-Valine + pH 4.5	30066	21482	27552
Glycerol	47538	39812	43550
D-Glucosamine	50280	46407	46057
Ile-Val	29062	27310	26611
Met-His	42332	33304	38740
Crystal Violet #4	82057	76477	75030
Methane Sulfonic Acid	30355	20676	27716
Gly-Asn	53373	46470	48713
Met-Arg	46250	39583	42183
Leu-Phe	30738	22176	27989
Ketoprofen #4	38644	40044	35162
Thr-Pro	44786	37470	40742
Ala-His	44096	36091	40109
Val-Phe	21555	19416	19542
His-Ser	46813	37143	42401
Urea + pH 4.5	41785	30816	37826
Lys-Met	6456	7597	5832
His-Glu	49560	40238	44757
Chloramphenicol #2	21075	16279	18991
His-His	41607	34887	37411
Cytidine	49612	37739	44606
Ala-Gln	54905	44242	49317
Rifamycin SV #4	53894	47761	48352
2-Hydroxyethane Sulfonic Acid	31419	22680	28163
Gln-Gln	48498	37555	43431
Arg-Lys	44465	35658	39749
Copper (II) Chloride #4	20891	14589	18645
Cinoxacin #4	7933	7912	7078
Ala-Tyr	49585	43279	44237
D-Mannose-6-Phosphate	48051	29946	42868
Ala-Asn	52365	42496	46712
Ser-Ala	48775	39143	43496
5-Bromo-4-chloro-3-indolyl Phosphate	58188	35371	51856
Gly-D-Thr	14748	15774	13132
Gly-Gln	56170	48984	49986
Hypotaurine	28278	18030	25130
Ser-Ser	43413	34230	38550
D-Mannitol	24307	20275	21569
Ala-Ala	46169	38211	40928
Ala-Leu	49930	36156	44258
Sulfisoxazole #4	22473	22567	19888
Lys-Trp	59858	49497	52970
L-Histidine	42209	35849	37339
Ala-Glu	52143	40105	46093
myo-Inositol	57655	58695	50957
Cadmium Chloride #4	17537	5899	15493
Leu-D-Leu	11493	10942	10147
L-Serine	48837	39901	43103
N-Acetyl-Neuraminic Acid	35773	42965	31548
Ala-Gly	50381	41501	44383
Ala-His	45039	37044	39646
Trp-Ala	68549	56783	60198
Ala-Asp	52591	41285	46181
L-Homoarginine + pH 4.5	31740	23375	27819
m-Hydroxy-Phenylacetic Acid	52301	46698	45761
Pro-Ala	47374	34600	41435
Ala-Met	51499	42817	45020
N-Acetyl-b-D-Mannosamine	52539	46139	45909
His-Pro	46006	36793	40174
Thr-Gln	56114	47084	48991
pH 3.5	9701	8884	8462
Tannic Acid #3	81552	72713	71123
Glu-Ala	52099	42402	45363
p-Hydroxy-Phenylacetic Acid	52056	46571	45287
Tyramine	42465	36096	36877
g-Glu-Gly	37325	35165	32375
Asp-Val	37290	33622	32338
Taurine	27242	16231	23623
Gly-D-Ser	44218	36735	38334
Iodonitro Tetrazolium Violet #1	94444	83159	81864
His-Tyr	54602	46758	47312
Cinoxacin #3	7287	3248	6313
Cys-Gly	67337	62070	58333
Ala-Ser	51985	41739	44972
Pro-Asn	53712	43530	46376
Ala-Gly	50006	39538	43133
Ile-Arg	43954	34660	37903
Inositol Hexaphosphate	16749	4327	14428
His-Ala	43540	35057	37482
Ile-Ser	54106	35671	46497
D-Sorbitol	39988	30879	34330
His-Met	42195	32756	36197
D-Lactic Acid Methyl Ester	14197	21348	12177
Butane Sulfonic Acid	30400	20173	26071
Citric Acid	43910	35322	37642
D-Ala-D-Ala	39676	34348	34007
D-Leu-Gly	14598	13414	12492
His-Gly	46757	37141	39965
a-D-Glucose-1-Phosphate	54849	36921	46824
His-Asp	49425	39182	42187
Gly-His	47779	37715	40727
Thr-Arg	49034	36350	41766
L-Proline	46661	39028	39727
Trp-Val	45857	39543	39032
a-D-Glucose-1-Phosphate	52687	40792	44803
D-Serine	45337	33081	38440
Ala-Thr	52628	44672	44540
Gly-Ser	54547	41735	46097
Met-Pro	47361	40343	40011
Ile-Gln	54655	43658	46160
L-Proline + pH 4.5	33028	24271	27883
Ala-Thr	50100	39396	42240
Ile-Asn	51518	40851	43303
L-Cysteic Acid	23500	22232	19750
Ethanolamine	12406	20242	10421
FCCP #4	26337	21773	22113
Arg-Arg	40290	30612	33828
Ala-Arg	48341	36447	40557
Oxalomalic Acid	41100	45705	34468
Taurocholic Acid	30563	22358	25608
Acetoacetic Acid	16479	14364	13805
N-Butylamine	9055	6813	7568
Gly-Ala	46469	34426	38772
Gly-D-Ala	44639	37786	37232
1-Thio-b-D-Glucose	30432	21341	25332
Lawsone #2	53811	46194	44780
Gallic Acid #2	88190	76849	73220
a-Cyclodextrin	10200	10719	8467
L-Aspartic Acid	53685	42748	44468
Glucuronamide	40397	37901	33423
D-Glucosamine-6-Phosphate	50036	35194	41365
2-Hydroxy-Benzoic Acid	6140	7178	5060
Lawsone #3	73468	60792	60511
Anthranilic Acid + pH 4.5	13404	11822	11038
L-Glutamine	49864	36202	40984
S-Methyl-L-Cysteine	29886	19096	24561
Formamide	12917	8971	10614
Trp-Arg	60649	46500	49783
Thr-Ser	51122	39593	41961
N-Acetyl-D-Galactosamine	10432	7531	8545
Thr-Ala	47471	35075	38850
Uric Acid	37019	28612	30265
Ala-Ile	52408	38375	42846
Potassium Chromate #4	13841	12703	11314
Ferric Chloride #4	49200	42240	40211
Trp-Ser	69509	58188	56769
L-Glutamine	53931	42198	44038
Met-Asp	52683	42459	43013
Pro-Ile	47109	37866	38451
Lys-Val	5849	3887	4765
Doxycycline #3	20293	17322	16509
Ala-Leu	51397	39780	41753
Parabanic Acid	29986	25036	24302
L-Glutamine	52875	35257	42766
Ala-Ala-Ala	43912	32872	35451
Ala-Val	46746	33331	37720
Protamine Sulfate #3	6324	3204	5098
Gly-Arg	47625	37127	38361
Ala-Trp	69567	57356	56020
Lys-Gly	25293	24479	20352
Trp-Lys	60346	53027	48523
D-Cellobiose	15741	10759	12654
Cystathionine	40637	28961	32652
Gly-Tyr	47637	37297	38269
Arg-Tyr	47706	38189	38290
D,L-Malic Acid	49819	33815	39969
Gly-Asn	54569	35442	43771
D,L-a-Glycerol-Phosphate	45890	30693	36806
Gly-Lys	37564	27987	30091
N-Acetyl-L-Cysteine	30537	22273	24411
His-Trp	68747	52955	54930
Gly-Met	51844	38004	41397
D,L-Lactamide	10003	8571	7970
Guanosine-5'-Monophosphate	48766	33710	38834
5-Hydroxy-L-Tryptophan + pH 4.5	23635	21973	18817
Positive Control	57335	40525	45632
Tricarballylic Acid	52976	36059	42147
Butyric Acid	13249	9372	10525
Copper (II) Chloride #3	34799	23968	27592
Asp-Gln	52346	37221	41490
D-Arabitol	9373	7247	7419
L-Alanine	45836	32351	36249
L-Lactic Acid	40462	26475	31985
D-Galacturonic Acid	22473	18746	17751
Ethylamine	13119	9986	10353
b-Methyl-D-Glucoside	20978	13153	16542
Leu-Glu	52677	36784	41529
D-Methionine	36802	25317	29009
Lys-Pro	42752	31682	33640
Uridine	13953	10479	10970
Ile-Ile	24507	19378	19257
Gln-Gly	53574	36255	42096
a-Keto-Glutaric Acid	25468	19749	19918
Tobramycin #4	25166	16554	19655
L-Citrulline + pH 4.5	34760	22670	27136
Guanosine-3'-Monophosphate	50850	34979	39687
b-Cyclodextrin	10867	9816	8481
Glu-Val	50283	37736	39212
Ethylenediamine	16055	17787	12519
L-Malic Acid	53682	40163	41840
Ser-Gly	48147	35398	37524
Methyl Pyruvate	48915	25819	38113
Succinic Acid	51246	34559	39928
Chlortetracycline #3	37360	26082	29072
Cysteamine	36686	30445	28540
Trp-Gly	61847	47595	48021
Arg-Gln	50874	36429	39473
His-Val	44119	32423	34201
Val-Ser	46241	32586	35801
Pro-Arg	50413	35443	39021
L-Tyrosine + pH 9.5	68097	25016	52641
L-Glutamine	52397	37441	40449
Mannan	14925	13175	11511
Ile-Phe	24919	18377	19184
Thr-Asp	53300	37842	41013
b-Phenylethylamine	17697	13162	13615
Pro-Val	44046	33204	33877
2'-Deoxy-Adenosine	45640	28649	35101
Tyr-Gly-Gly	48393	40138	37187
Asp-Ala	49622	35508	38107
Negative Control #2	30209	20514	23195
Thiophosphate #1	52509	40333	40302
N-Acetyl-b-D-Mannosamine	52708	39414	40448
Ser-Met	51592	37167	39560
Cytidine-3'-Monophosphate	50489	35876	38706
Tween 80	27136	18665	20785
Tyr-His	43873	31831	33565
Arg-Ser	44908	34034	34317
Leu-Ser	50201	34727	38349
Tyramine	51546	44356	39319
Leu-Asp	53032	35036	40399
Gly-Thr	48731	38401	37115
Acriflavine #4	48363	38251	36825
Leu-Ile	32050	21292	24399
Met-Thr	51551	38519	39232
Val-His	41397	30578	31498
Val-Pro	49776	34237	37870
Phe-Gly-Gly	46054	31352	34982
Gly-D-Val	11631	12575	8829
Arg-Glu	50963	35067	38659
Glycolic Acid	15775	10186	11965
L-Threonine + pH 4.5	38908	24953	29399
Ile-Pro	43791	30788	33041
Met-Tyr	37368	34898	28186
Dithiophosphate #2	40042	24263	30197
Ser-Asp	49750	34398	37506
Tween 80	44781	23078	33734
Arg-Phe	44215	32621	33242
Val-Ala	40433	30423	30397
D-3-Phospho-Glyceric Acid	48826	31297	36667
Arg-Trp	65759	50173	49359
Adenosine-5'-Monophosphate	51171	35558	38368
Leu-Ala	51016	34539	38210
D-Alanine	33947	23365	25416
Thiophosphate #2	36754	28127	27471
Leu-Asn	51761	36991	38672
Adenosine	49104	32342	36652
Tyr-Ala	48640	35807	36292
Asp-Gly	50552	35674	37581
Gly-Met	47172	32851	35050
Gly-Gly-Ala	51443	40261	38077
Spiramycin #3	14712	15856	10860
Glycine	44155	29854	32594
Ile-Ala	49406	36461	36439
a-Methyl-D-Galactoside	38518	13665	28399
Tyr-Lys	37238	25418	27431
L-Cysteine	45460	33923	33460
Lys-Asp	47299	31484	34770
Thymidine-5'-Monophosphate	47371	33211	34805
Gly-Cys	73203	55827	53765
L-Serine	51623	35466	37909
Carbamyl Phosphate	44422	23182	32586
Arg-Asp	48705	32482	35698
Thymidine	50600	34569	37073
D,L-Lipoamide	57096	44198	41820
Guanosine-3',5'-Cyclic Monophosphate	8842	5888	6471
g-Cyclodextrin	9643	10485	7047
Xanthosine	38283	29490	27920
Arg-Met	35113	22449	25608
D-Ala-Gly	44912	33164	32707
Amygdalin	8716	7611	6344
Guanosine-2'-Monophosphate	51223	35258	37250
Tween 20	31064	23735	22573
Asn-Val	49288	31974	35786
Met-b-Ala	12353	7851	8969
L-Norleucine + pH 4.5	5851	4706	4247
Phosphoenol Pyruvate	54220	38058	39348
Lys-Lys	26351	17950	19119
L-Tryptophan + pH 4.5	6272	6228	4550
Gln-Glu	47353	31646	34329
1-Chloro-2,4-Dinitrobenzene #4	14939	10393	10828
Ser-Pro	49438	34253	35827
Agmatine	12118	8509	8774
Gly-Met	47650	34951	34482
1,2-Propanediol	19242	16440	13911
D-Lysine	18481	13509	13360
g-D-Glu-Gly	17808	15552	12859
Thymidine-3'-Monophosphate	47481	32663	34177
Crystal Violet #3	74404	57485	53554
Biuret	11991	8461	8624
Thiourea	43567	25583	31296
Ala-Gly	41703	30853	29944
Oxycarboxin #2	20242	16103	14530
p-Amino-Benzoic Acid + pH 4.5	12041	9443	8638
Gly-Gly	46771	34332	33549
D-2-Phospho-Glyceric Acid	46112	30045	33029
Pro-Leu	47903	32247	34213
Acetic Acid	29942	18508	21379
L-Asparagine	50293	32271	35897
Dulcitol	41348	35947	29492
N-Acetyl-D,L-Methionine	44694	31427	31851
Asn-Glu	51276	34497	36496
Tween 40	32411	22113	23050
Cytidine-5'-Monophosphate	48399	31661	34407
Asp-Leu	50798	36015	36067
L-Methionine	47225	30553	33497
Gly-Pro	50533	35139	35839
a-Hydroxy-Glutaric Acid-g-Lactone	19158	12882	13564
Lys-Glu	45555	25885	32209
Dithiophosphate #1	51048	34804	36077
D-Melibiose	38157	12364	26937
5-Bromo-4-chloro-3-indolyl a-D-Galactoside	51133	37458	36097
Asp-Phe	51403	38779	36274
L-Aspartic Acid	49604	33558	34966
Fumaric Acid	53127	33088	37430
Asp-Lys	51089	32704	35984
Gly-Trp	62806	45043	44224
g-Amino-n-Butyric Acid	37531	25942	26409
b-Glycerol Phosphate	48778	28083	34304
Val-Glu	43654	32065	30653
Val-Tyr	24247	14917	16988
D,L-a-Glycerol-Phosphate	50870	29429	35583
Val-Asp	47052	29722	32872
Ile-His	44604	29344	31152
Lanthionine	48775	32118	34040
Triethyl Phosphate	4589	3203	3202
D-Trehalose	37766	22696	26324
Pro-Tyr	51159	36269	35648
Leu-b-Ala	17340	11013	12080
Pridinol #3	13805	9983	9610
L-Asparagine	57785	38382	40202
Ser-Leu	50301	32674	34974
Glu-Tyr	54345	40088	37766
Asp-Trp	64503	46955	44760
L-Ornithine	25876	17723	17940
Ser-Val	44231	28618	30664
L-Glutamic Acid	42807	25383	29675
Val-Gln	47637	34199	33004
Met-Trp	61800	44686	42774
L-Cysteine Sulfinic Acid	48279	27973	33322
Laminarin	13413	10729	9254
L-Arginine	47677	29831	32885
L-Alanine	41609	26462	28682
Azathioprine #4	48037	31719	33108
D-Serine #4	8172	4615	5625
Thymidine 3',5'-Cyclic Monophosphate	9825	6320	6756
Ile-Met	38558	20992	26473
Gly-Glu	56608	37004	38846
5-Bromo-4-chloro-3-indolyl b-D-Galactoside	80295	32938	55098
Phospho-L-Arginine	47175	25331	32341
Ile-Gly	49062	33277	33618
Putrescine	11636	8356	7967
Val-Arg	45477	29895	31136
L-Threonine	45134	31684	30875
Gly-Asp	53129	37434	36327
Glyoxylic Acid	19239	9243	13139
Ile-Trp	47013	36741	32096
Polymyxin B #4	10003	8986	6818
Leu-Arg	48239	28546	32877
Sodium Selenite #4	53981	35433	36760
Trp-Phe	45963	40212	31240
Pro-Asp	38739	26730	26323
L-Serine + pH 4.5	43628	19356	29630
Leu-Leu	40765	23458	27682
D-Leu-D-Leu	13726	11566	9317
L-Hydroxyproline + pH 4.5	41622	24734	28217
Orotic Acid	45842	23362	31055
Thr-Met	47314	35102	32039
L-Methionine	32678	23363	22122
Gly-Pro	41909	24832	28371
Glu-Gly	52535	36110	35559
Inosine	59940	35979	40524
Ala-Lys	35724	16094	24145
2-Phenylphenol #4	51706	12306	34892
Leu-Val	27733	19404	18712
D-Galactosamine	37341	27082	25192
Trp-Asp	59359	43373	40013
Uridine-5'-Monophosphate	48965	31558	32996
Lawsone #1	45417	30434	30579
Myricetin #4	85939	59105	57731
Phosphono Acetic Acid	7645	6676	5134
Thr-Gly	47123	32044	31631
D-Aspartic Acid	50672	31218	33950
2-Hydroxy-Benzoic Acid #4	7405	3668	4950
Glu-Ser	48905	31262	32673
Tetrathionate	45246	31147	30113
Gly-Ile	48653	33056	32364
Pro-Lys	42661	30668	28297
Glutathione	54008	32130	35801
Colistin #4	4829	3300	3201
Uridine-2'-Monophosphate	48935	31090	32416
Glutathione	49536	24059	32813
b-Ala-Phe	19908	16732	13179
Gly-Gly-Phe	47711	34163	31584
Pyridoxamine	47459	25671	31401
Val-Met	27126	20585	17947
Met-Gly	47027	33996	31083
Tyr-Val	20553	15581	13559
L-Phenylalanine	35996	24209	23742
Trifluoperazine #4	60451	35138	39855
Trp-Trp	65017	48025	42815
Val-Asn	50196	32018	33016
Thr-Glu	51718	37178	33991
Chorismic Acid	49835	28193	32749
Leu-Gly	49090	31282	32179
Tyr-Gln	54339	36674	35567
Gly-Val	43453	30031	28432
Pro-Trp	69054	49398	45182
Sodium Thiosulfate	50865	32596	33271
a-Keto-Butyric Acid	24591	15678	16064
Chromium (III) Chloride #4	70175	38690	45799
Phe-Val	26648	19367	17374
Cytidine-3',5'-Cyclic Monophosphate	18838	11016	12279
His-Leu	43426	28482	28265
L-Djenkolic Acid	49803	24018	32288
Oxacillin #3	31890	22023	20662
Thymine	20846	16790	13474
L-Glutamic Acid	44745	25190	28895
Tannic Acid #2	70909	47343	45789
Gly-Gly-Ile	51972	35680	33553
Tyr-Ile	22320	15751	14405
b-Nicotinamide Adenine Dinucleotide	48812	29148	31379
Tween 60	53534	26571	34400
D-Valine	27009	15972	17336
Guanosine	28589	18308	18347
2-Aminoethyl Phosphonic Acid	38186	27968	24494
Leu-Met	46124	24802	29575
Glu-Trp	68154	47858	43677
Puromycin #4	9414	18686	6026
Iodoacetic Acid #4	5076	3201	3247
Tetramethylene Sulfone	29222	16614	18588
L-Proline	48926	25731	31093
Leu-His	42426	26793	26953
Troleandomycin #4	15869	15704	10080
L-Phenylalanine	47578	23640	30201
Adenosine-3'-Monophosphate	53449	30642	33864
Ser-Glu	49918	31707	31600
Penicillin G #1	44401	31318	28060
Nalidixic Acid #4	8726	6095	5508
Uridine-3'-Monophosphate	51131	33629	32225
Pro-Pro	42994	27443	27087
L-Tryptophan	53899	37829	33956
Phenyl-Methyl-Sulfonyl Fluoride #3	41405	27594	26037
Bromo-Succinic Acid	35754	21261	22458
CCCP #1	39649	19551	24898
L-Methionine Sulfoxide	46743	30836	29334
Val-Gly	46129	30530	28926
Spermidine	48830	31098	30590
D,L-Propranolol #4	5094	3403	3190
Phe-Ala	40426	24404	25279
D-Asparagine	22549	15961	14098
Mono-Methyl Succinate	26560	14000	16564
Ethanolamine	22269	12984	13862
Cytidine-2'-Monophosphate	51895	30117	32303
Leu-Trp	62794	37715	39083
Lys-Tyr	39718	21809	24680
L-Citrulline	27940	17722	17357
Trp-Tyr	59895	36670	37120
Benserazide #2	69327	43543	42943
Phe-Ser	45306	25728	28059
Pyridoxine	47167	24597	29193
L-Isoleucine + L-Valine	47553	30226	29404
Potassium Tellurite #2	27238	17550	16810
Shikimic Acid (-)	45424	28747	27949
e-Amino-N-Caproic Acid	38457	27430	23659
Benserazide #4	88633	55001	54479
Phe-Glu	45436	26993	27915
Val-Lys	10863	7177	6669
Sodium Caprylate #4	13290	6900	8131
Cys-Gly	63786	45772	38954
pH 4.5	27605	13321	16855
Met-Lys	34764	22252	21220
Carbenicillin #4	50970	32686	31106
myo-Inositol	54605	28699	33318
Gly-Gly-Gly	48859	29617	29809
Atropine #4	5230	3204	3190
Inulin	11684	10546	7126
O-Phospho-L-Tyrosine	47759	28547	29122
D-Ala-Gly-Gly	31949	21639	19479
L-Threonine	29161	18644	17751
2'-Deoxy-Adenosine	51538	23088	31330
Thymidine	19812	12308	12038
Riboflavin	49011	22660	29735
Trp-Glu	59642	34197	36132
Lidocaine #3	23679	13463	14303
Phe-Phe	24839	11584	14995
Phe-Tyr	40568	22796	24464
L-Cysteine	51049	28526	30761
Harmane #4	8024	4336	4833
Oxycarboxin #4	6006	3241	3617
Phosphorylcholine	8661	5968	5214
Glu-Glu	44808	28403	26956
Pyridoxal	46903	28384	28207
D-Mannose-1-Phosphate	49220	28357	29566
N-Acetyl-D-Glucosamine	46900	23754	28115
Pro-Ser	50206	29684	30056
L-Methionine Sulfone	29327	18637	17550
Phosphocreatine	47912	26265	28613
D-Aspartic Acid	47607	26626	28289
L-Ornithine	55315	35312	32862
Pro-Gln	48872	10631	29023
Met-Met	34307	25180	20366
(5)4-Amino-Imidazole-4(5)-Carboxamide	48264	24440	28640
Ofloxacin #4	13945	26816	8273
Nicotinamide	49113	28872	29136
pH 5	67998	41637	40288
Hypophosphite	5665	3254	3354
Gly-Leu	43070	31739	25477
5-Chloro-7-Iodo-8-Hydroxyquinoline #4	38231	19984	22572
Hexaminecobalt (III) Chloride #4	66548	26664	39271
Sodium Phosphate	51851	27673	30588
Gly-Phe-Phe	37794	21934	22292
Chloroxylenol #3	41084	22034	24213
Gly-Asp	46177	28876	27209
L-Tyrosine	48692	26885	28636
a-Keto-Butyric Acid	52584	26681	30908
Benserazide #3	68732	41979	40396
L-Leucine	49128	28102	28869
D-Pantothenic Acid	46445	22631	27290
Arg-Val	36677	20969	21540
D-Alanine	49368	30763	28884
Gly-Glu	55670	34673	32518
Kanamycin #4	42409	15922	24730
D,L-Carnitine	51803	22639	30194
2'-Deoxy-Guanosine	52637	29733	30671
Lincomycin #3	44294	29235	25794
Dodecyltrimethyl Ammonium Bromide #4	12387	8033	7212
Gallic Acid #1	84968	51967	49430
b-Alanine	46199	28412	26871
Sodium Formate	33887	15349	19709
Tween 40	55197	25955	32076
d-Amino-Valeric Acid	32709	20346	19005
O-Phospho-D-Tyrosine	53255	30536	30932
Penimepicycline #3	38429	21629	22272
Orphenadrine #4	7190	5059	4167
Oxaloacetic Acid	52777	28575	30567
Leu-Leu-Leu	43348	22964	25093
L-Valine	48265	30080	27923
Sulfate	45172	30856	26127
Ser-Tyr	52534	23127	30365
Gly-Phe	44570	26643	25751
Sodium Nitrite	21221	17454	12240
Inosine + Thiamine	51910	27126	29875
L-Threonine	49803	30910	28627
5-Bromo-4-chloro-3-indolyl Caprylate	50420	28951	28981
D,L-Diamino-Pimelic Acid	47614	29094	27368
D-Lysine + pH 4.5	42777	21550	24570
5-Bromo-4-chloro-3-indolyl Sulfate	64361	37552	36872
Phleomycin #4	6089	16049	3487
Phenylarsine Oxide #4	42088	27357	24100
Lys-Phe	20831	10154	11896
L-Histidine	49438	26801	28171
Hematin	48038	28147	27288
Amikacin #4	48829	26047	27729
Quinolinic Acid	53360	29911	30290
D-Glutamic Acid	45729	21738	25952
L-Asparagine	52707	29253	29880
Propionic Acid	36020	18895	20389
Phe-Gly	40481	26567	22803
Thymidine	53176	25133	29947
L-Hydroxyproline	47859	24944	26906
Adenosine-2'-Monophosphate	51384	28845	28857
Thr-Phe	47550	33168	26675
Sodium Metavanadate #1	5717	3201	3203
Menadione	50245	24753	28139
Acriflavine #1	52538	28180	29391
a-Hydroxy-Butyric Acid	53467	25085	29896
d-Amino-Levulinic Acid	48063	29468	26869
L-Lysine	48683	25209	27214
Spermine	48658	26041	27176
Asp-Glu	46449	27244	25931
Copper (II) Chloride #2	44890	23011	25037
Protamine Sulfate #2	7773	3763	4335
Hypoxanthine	47156	22061	26298
L-Homoserine Lactone	48765	26916	27195
Nickel Chloride #3	48080	25311	26769
Thiamine Pyrophosphate	48701	22510	27104
Tetracycline #4	49049	23232	27289
Guanosine	46690	24109	25973
Fusaric Acid #3	24635	14409	13664
Glycine Hydroxamate #4	10434	3267	5781
Tyr-Gly	49564	28820	27413
Manganese (II) Chloride #3	58269	34226	32227
L-Arginine + pH 4.5	47194	21245	26095
L-Glutamine	54572	31352	30169
L-Methionine	50907	27077	28125
Phe-Asp	46964	29847	25918
Sulfamonomethoxine #4	51903	28256	28640
L-Glutamic Acid	50471	27329	27847
Tetrazolium Violet #4	32455	20442	17894
Glycine	48931	25147	26975
Thiamphenicol #2	48857	21485	26921
a-Hydroxy-Butyric Acid	27683	14782	15252
Guanosine-3',5'-Cyclic Monophosphate	46070	22549	25337
Thallium (I) Acetate #4	12091	6288	6647
Gly-Gly-Leu	47439	30299	26073
D-Glucose	46442	24407	25522
2'-Deoxy-Inosine	52900	26115	29052
Glu-Asp	51006	28730	27976
2'-Deoxy-Uridine	53713	22273	29456
Potassium Tellurite #3	39088	19298	21422
Cytosine	46483	22510	25459
Cyanocobalamin	50954	22516	27805
Thr-Leu	47434	25488	25850
Folic Acid	50484	24818	27488
Adenosine	53126	26602	28893
Val-Leu	25688	12762	13963
Phenyl-Methyl-Sulfonyl Fluoride #2	43509	24600	23622
L-Proline	54256	33182	29446
Nordihydroguaiaretic Acid #4	72218	33071	39129
1,10-Phenanthroline #3	18461	11523	9999
L-Alanine	52973	27918	28678
Leu-Tyr	40738	25596	22053
Demeclocycline #3	33446	12009	18105
L-Glutamine	45981	24899	24840
Minocycline #4	16274	12198	8783
Putrescine	53653	27245	28922
L-Isoleucine	50067	26597	26949
m-Erythritol	10332	5063	5561
Pro-Glu	51969	32540	27957
L-Arginine	52985	27861	28477
Trimetaphosphate	51964	26218	27923
Phe-Pro	47481	28716	25504
Tyr-Trp	48085	26041	25811
Inosine	49798	23095	26725
Uracil	18563	11007	9962
Thiamine	49341	23816	26468
Phenyl-Methyl-Sulfonyl Fluoride #1	44556	24887	23897
Butyric Acid	51606	25553	27664
Sulfisoxazole #3	36666	21729	19652
p-Amino-Benzoic Acid	49209	30464	26371
5-Chloro-7-Iodo-8-Hydroxyquinoline #1	47586	27431	25475
Choline	52597	22989	28106
Caffeine #4	7473	3285	3991
D,L-a-Lipoic Acid	53770	26227	28700
Deferoxamine Mesylate	47692	27516	25451
Neomycin #3	37290	18545	19898
Met-Ile	42052	22925	22390
L-Lysine + pH 4.5	73431	37726	39070
Nalidixic Acid #3	6029	16000	3203
pH 8	74327	40210	39487
Thymine	45319	24984	24064
D-Biotin	50293	24119	26647
Pyrrolo-Quinoline Quinone	48755	24437	25771
L-Serine	49295	25242	26034
L-Aspartic Acid	52060	27010	27487
pH 5.5	71539	40269	37714
pH 6	71898	39880	37881
Cytidine-2',3'-Cyclic Monophosphate	49581	22954	26045
Potassium Tellurite #1	45380	23963	23776
D,L-Mevalonic Acid Lactone	53017	29069	27764
Uridine-2',3'-Cyclic Monophosphate	50208	25076	26261
Sodium Caprylate	53251	25884	27828
Sodium Arsenate #2	38675	11145	20196
pH 8.5	73338	46843	38265
Tween 20	52598	22955	27397
Compound 48/80 #4	6125	3201	3190
Met-Leu	39512	20257	20548
Arg-Ala	40858	20430	21159
Rifamycin SV #3	72948	40070	37716
L-Citrulline	49316	25821	25467
Furaltadone #2	49226	25344	25410
pH 9.5	72629	36357	37465
pH 7	72717	33274	37450
Bleomycin #4	6338	18722	3262
Tetracycline #2	66060	28236	33994
5-Bromo-4-chloro-3-indolyl b-D-Glucosaminide	73366	30108	37735
Sodium Metavanadate #4	9109	4885	4677
L-Galactonic Acid-g-Lactone	25137	16135	12903
L-Cysteic Acid + pH 4.5	52938	23633	27059
Asp-Asp	49798	27460	25451
Lys-Thr	33865	7567	17275
Lys-Ile	14244	6321	7256
2'-Deoxy-Cytidine	50234	19955	25531
3,5-Dinitrobenzoic Acid #4	6284	3201	3190
Adenosine-2',3'-Cyclic Monophosphate	54548	19725	27679
pH 9	70491	41044	35714
pH 10	73923	30080	37431
Menadione #4	59622	27763	30164
Myricetin #3	80473	41002	40695
Uracil	46856	22206	23609
Benserazide #1	68982	37543	34736
5-Bromo-4-chloro-3-indolyl a-D-Glucoside	63065	35156	31745
Cytidine	48252	20553	24184
Mucic Acid	52077	37828	25950
Phe-Trp	53483	26328	26631
Aluminum Sulfate #3	61364	34586	30528
Trp-Leu	50070	27253	24893
Adenine	49040	24316	24331
Dodine #4	6433	3208	3190
5-Hydroxy-L-Lysine + pH 4.5	47829	22228	23697
Lys-Leu	12810	5708	6338
2-Nitroimidazole #1	57213	26050	28212
Sodium Metavanadate #2	6548	3349	3224
2,4-Dinitrophenol #3	72011	34668	35408
Gly-D-Asp	23202	15861	11388
Leu-Gly-Gly	47835	23556	23456
Arg-Ile	44381	22675	21716
Cobalt (II) Chloride #1	56939	20113	27759
5-Bromo-4-chloro-3-indolyl b-D-Glucuronide	78573	34982	38282
D,L-a-Amino-Butyric Acid + pH 4.5	52381	24146	25505
Ketoprofen #1	62441	32169	30213
Ferric Chloride #3	68159	29183	32898
Cefoperazone #4	63065	30022	30434
Pro-Phe	44312	20207	21368
Pipemidic Acid #4	6651	3358	3205
Hygromycin B #4	38298	23265	18408
Chloramphenicol #1	54511	24237	26171
Phe-Met	36265	26727	17396
Negative Control #1	10781	7617	5166
Tyr-Phe	36226	17120	17341
Crystal Violet #2	65976	36863	31534
Ofloxacin #3	57061	24034	27262
Tetracycline #1	66591	27558	31811
Chlortetracycline #2	58369	27166	27844
Tyr-Tyr	45530	20004	21705
Guanine	46620	21672	22210
L-Norvaline	31538	10654	14966
Met-Val	30357	20186	14402
Met-Phe	34521	17723	16330
Acriflavine #3	66261	30492	31315
3,4-Dimethoxybenzyl Alcohol #4	8240	3532	3882
Cefotaxime #2	64349	31710	30279
Nickel Chloride #2	57719	25508	27138
5-Bromo-4-chloro-3-indolyl a-D-Glucuronide	80049	33895	37628
Val-Ile	29896	17588	14023
Carbenicillin #3	64184	28919	30089
b-Ala-Gly	22667	14571	10613
Phe-Ile	27645	14276	12943
Proflavine #3	62297	32834	29145
Adenine	37191	18702	17335
Phenyl-Methyl-Sulfonyl Fluoride #4	70912	33630	33027
Sodium Selenite #3	52410	24900	24389
Hexaminecobalt (III) Chloride #3	64534	26939	29966
Ser-Phe	47745	22318	22144
Rolitetracycline #3	57335	13960	26529
Enoxacin #3	6919	12481	3201
Uridine	47893	22519	22139
Negative Control	53821	34741	24874
Leu-Pro	37654	24329	17388
FCCP #3	44249	21317	20432
Sodium Caprylate #1	46838	23603	21623
Spiramycin #1	59909	27203	27590
Urea + pH 9.5	73125	29229	33653
Coumarin #3	77313	36840	35495
5-Chloro-7-Iodo-8-Hydroxyquinoline #2	44044	20391	20192
Ciprofloxacin #4	6971	11926	3190
Apramycin #4	53872	27767	24568
Ketoprofen #3	49831	30520	22720
Cefotaxime #1	68210	34322	31067
Cefmetazole #2	59438	26683	27048
L-Proline + pH 9.5	83540	38438	37978
Phenylarsine Oxide #3	56856	23901	25828
Josamycin #1	64599	29001	29312
b-Ala-Ala	35591	19900	16142
Amitriptyline #3	44345	19927	20108
Amikacin #1	65807	30773	29767
Cinnamic Acid (trans) #2	51912	24804	23478
Ammonia	49064	22789	22171
5-Bromo-4-chloro-3-indolyl b-D-Glucoside	78296	35900	35263
Rifampicin #4	53004	5406	23863
Manganese (II) Chloride #2	66531	25837	29876
5-Bromo-4-chloro-3-indolyl b-D-Galactosaminide	79834	30165	35827
Acriflavine #2	65856	27471	29548
Sodium Pyrophosphate	52940	6594	23635
D-Aspartic Acid	21311	8192	9482
Tyr-Glu	49200	20346	21873
Tannic Acid #1	69715	32119	30964
Amikacin #2	63755	27924	28302
5,7-Dichloro-8-Hydroxyquinoline #4	8712	15248	3863
Cobalt (II) Chloride #2	48055	14905	21274
Phospho-Glycolic Acid	47812	18806	21161
Hydroxylamine #3	55827	25124	24632
Enoxacin #4	7260	3345	3201
Crystal Violet #1	66491	31161	29311
Ampicillin #2	63842	26018	28131
Adenosine-3',5'-Cyclic Monophosphate	15519	8273	6836
Carbenicillin #2	62429	27650	27490
Josamycin #2	59098	27064	25945
Oxolinic Acid #4	65427	30639	28714
Nickel Chloride #1	62536	24438	27432
D-Serine #1	68950	32291	30126
Ornidazole #2	49294	23424	21534
Cytarabine #4	36562	15568	15958
Hydroxylamine #4	72073	30369	31404
Sulfathiazole #4	46230	20570	20132
D-Serine #2	69130	34309	30052
L-Glutamic Acid g-Hydroxamate #4	68627	29652	29670
Oxycarboxin #1	56354	25410	24355
Aminacrine #3	37099	16971	16025
Lincomycin #2	58155	27260	25071
D-Ala-Leu	29089	14762	12538
Ile-Leu	37038	20580	15959
Thiamphenicol #1	61706	27206	26542
b-Chloro-L-Alanine #4	58320	26505	25084
Carbenicillin #1	64079	28305	27525
Ampicillin #1	66649	28503	28620
4-Hydroxycoumarin #4	13185	5334	5659
Spectinomycin #1	64670	26347	27728
Glycine Hydroxamate #2	49432	20395	21173
Amitriptyline #1	66148	26504	28280
Hexaminecobalt (III) Chloride #2	65142	26268	27784
Ruthenium Red #4	75563	30380	32223
Trimethoprim #2	56977	23977	24266
D,L-Diamino-Pimelic Acid + pH 4.5	56553	23001	24074
Dequalinium #2	63060	24855	26828
Sanguinarine #2	56624	24962	24004
Ceftriaxone #1	62649	25902	26532
Aztreonam #4	69013	13032	29040
Doxycycline #2	46272	19499	19439
5-Bromo-4-chloro-3-indolyl a-D-Mannoside	82246	37175	34549
Thiosalicylate #2	64507	28819	27084
Sorbic Acid #3	65254	25797	27397
Sorbic Acid #4	66396	29524	27819
Ampicillin #4	64844	25868	27157
Coumarin #2	75401	33182	31562
Thiosalicylate #3	67065	30854	28039
Cephalothin #2	56493	21924	23593
Arg-Leu	42772	13555	17858
2-Nitroimidazole #2	56857	20058	23726
Dequalinium #1	64127	24546	26724
Captan #4	63123	25847	26271
Sisomicin #4	46146	11350	19200
Apramycin #2	64849	28466	26941
Amikacin #3	63943	26562	26553
Cesium Chloride #1	63767	24261	26479
Gentamicin #4	50756	16736	21049
pH 9.5	73628	29211	30462
Menadione #3	66410	24595	27347
Amoxicillin #1	65061	26414	26730
Sanguinarine #3	38446	12712	15778
Procaine #1	63657	24522	26014
Chlortetracycline #1	65059	26195	26578
Ferric Chloride #2	68308	24063	27874
Iodoacetic Acid #2	36810	14404	15014
Lincomycin #1	61933	26598	25219
Azathioprine #3	56501	26367	22992
m-Tartaric Acid	47887	17719	19457
Captan #1	61010	25113	24784
Phenethicillin #1	64564	25506	26212
Copper (II) Chloride #1	60821	24884	24672
5,7-Dichloro-8-Hydroxy-Quinaldine #4	62606	24577	25343
Rifampicin #3	65432	23530	26449
Chelerythrine #4	56722	23167	22902
b-Chloro-L-Alanine #2	63377	25371	25583
Sanguinarine #1	61156	25533	24682
Triclosan #1	66059	28386	26650
Cefmetazole #1	64146	25953	25877
Cefuroxime #1	66463	27894	26805
Sodium Arsenate #1	47239	15710	19049
Cefazolin #1	65380	25867	26357
Sodium Azide #3	7944	3201	3201
b-Ala-His	36990	18649	14887
Bleomycin #1	65724	25807	26445
3,5-Dinitrobenzoic Acid #3	60754	30837	24434
4-Hydroxycoumarin #1	64332	26448	25863
Cefuroxime #4	55276	4909	22214
Josamycin #3	54767	24498	22009
Oxacillin #1	66745	26793	26800
Aminacrine #1	63670	25306	25564
Sodium Dichromate #4	37876	18256	15207
Chlorambucil #4	68122	24947	27314
Proflavine #1	68561	29514	27477
Polymyxin B #4	18937	6537	7587
Phosphomycin #2	66485	26031	26621
Ketoprofen #2	65803	31105	26316
L-Ornithine + pH 4.5	70190	28341	28060
Lithium Chloride #1	65097	25895	25991
Pentachlorophenol #4	58197	23389	23233
Chlorambucil #1	63707	26836	25397
Apramycin #1	65536	27086	26124
Kanamycin #3	62264	21439	24793
Capreomycin #1	66189	25500	26334
Tobramycin #1	62841	27307	24998
Chromium (III) Chloride #1	64200	23795	25527
Cephalothin #1	60761	25667	24155
Patulin #1	69760	27396	27721
b-Chloro-L-Alanine #3	62369	26210	24741
Apramycin #3	63835	27520	25256
Ampicillin #3	64833	24255	25650
Thiosalicylate #4	69604	32081	27488
Benzethonium Chloride #4	11856	6027	4679
EGTA #1	57241	22448	22590
Sodium Orthovanadate #3	12993	4195	5126
Furaltadone #1	62772	24461	24757
L-Lysine	20940	11879	8241
4-Aminopyridine #1	65802	26489	25895
Guanidine Hydrochloride #1	64520	26506	25337
b-Chloro-L-Alanine #1	64465	25584	25290
Sodium Orthovanadate #4	16602	5866	6502
Coumarin #1	74685	30863	29179
2,4-Dinitrophenol #2	73277	30104	28628
Mercaptopurine #1	63389	24629	24738
Kanamycin #1	64050	21708	24931
2,4-Diamino-6,7-Diisopropylpteridine #1	64371	25529	25054
Thiosalicylate #1	64954	27205	25278
Manganese (II) Chloride #1	65685	26789	25504
Fusaric Acid #2	51092	21968	19815
Chelerythrine #1	63892	23018	24755
D-Cycloserine #1	65748	26652	25473
Alexidine #1	65848	25938	25445
Hydroxyurea #1	64256	22745	24795
Domiphen Bromide #4	8302	3201	3201
Orphenadrine #1	65174	24722	25115
Trimethylamine-N-Oxide + pH 9.5	66433	24945	25550
Cadmium Chloride #1	62979	23019	24135
3,4-Dimethoxybenzyl Alcohol #1	62726	23000	24037
Cadmium Chloride #3	13160	6191	5038
Chloramphenicol #1	62484	24484	23916
Aztreonam #3	59416	24871	22723
Procaine #4	31567	9144	12068
Moxalactam #3	64350	20574	24581
5-Chloro-7-Iodo-8-Hydroxyquinoline #3	46448	20428	17731
Moxalactam #4	64343	20737	24549
Phosphomycin #4	65271	24494	24899
Semicarbazide Hydrochloride #1	65987	25179	25171
Phleomycin #1	66987	26176	25551
L-Norvaline + pH 9.5	73118	23955	27875
L-Aspartic-b-Hydroxamate #3	53876	20593	20537
Azlocillin #1	65841	24694	25062
Tylosin #4	35522	15378	13521
Phosphomycin #3	66786	25001	25416
Cefoxitin #1	65388	23763	24868
Sodium Cyanate #4	30158	11464	11464
Amitriptyline #2	67553	26425	25678
Guanidine Hydrochloride #2	62428	22954	23700
Trifluorothymidine #1	67711	27502	25690
Ceftriaxone #3	55642	20427	21102
Methyltrioctylammonium Chloride #1	67686	25693	25657
Streptomycin #1	65969	26001	24985
Phosphomycin #1	68251	24553	25838
Lidocaine #4	20841	8164	7885
Disulphiram #1	68439	24954	25863
Rolitetracycline #1	63642	22769	24048
Tylosin #1	62222	20106	23501
Procaine #2	58494	20920	22079
Cytarabine #1	66881	24160	25223
Sulfachloropyridazine #4	50612	20201	19053
Cloxacillin #3	58729	20990	22107
L-Glutamic Acid g-Hydroxamate #3	63324	22647	23822
Chlorhexidine #1	68317	25674	25697
Sorbic Acid #1	64191	21500	24118
Rifampicin #1	66720	23638	25013
Cefsulodin #1	67850	26421	25394
Hydroxyurea #2	61838	20031	23138
Moxalactam #1	65695	20941	24574
O-Phosphoryl-Ethanolamine	17491	6874	6536
Rolitetracycline #2	63167	19438	23578
Paromomycin #4	8924	3546	3328
5,7-Dichloro-8-Hydroxyquinoline #1	67042	25031	24986
Glycine Hydroxamate #1	64326	22777	23967
Sodium Nitrite #3	28350	9626	10562
Dodecyltrimethyl Ammonium Bromide #1	65942	22010	24547
Polymyxin B #3	59927	23120	22265
Norfloxacin #1	68460	25401	25423
Phenethicillin #2	53482	20580	19850
Orphenadrine #2	51976	20737	19253
L-Homoarginine + pH 9.5	63217	21037	23416
Kanamycin #2	65017	20668	24063
b-Phenylethylamine + pH 9.5	62804	32476	23237
Rifamycin SV #2	69773	28686	25800
Sulfadiazine #4	50442	18406	18622
Boric Acid #1	65244	23894	24032
Poly-L-Lysine #1	73698	28266	27144
Ofloxacin #1	66299	21637	24412
D,L-Serine Hydroxamate #4	30739	11778	11270
Oxolinic Acid #3	62083	23325	22742
Oxolinic Acid #2	61196	22434	22388
Methyl Viologen #4	70705	23043	25858
Proflavine #2	65992	26587	24123
Chloroxylenol #1	66601	21938	24341
Potassium Tellurite #1	61088	20811	22317
Sodium Caprylate #3	45159	15550	16495
Sisomicin #1	67225	26763	24548
Dichlofluanid #1	67373	24776	24565
Pro-Gly	48389	17691	17611
D,L-Ethionine	25495	4284	9276
Cefoperazone #3	64913	24538	23603
Plumbagin #4	76451	28778	27793
Caffeine #1	65567	20985	23816
Myricetin #2	74087	26521	26869
Tolylfluanid #1	67351	22380	24411
Oxacillin #2	57388	21343	20792
FCCP #2	53987	21263	19546
Trifluoperazine #3	68598	23482	24834
Nordihydroguaiaretic Acid #3	74337	25786	26889
Chlorpromazine #3	47365	20283	17121
Tyr-Leu	35360	12309	12779
Phenylarsine Oxide #1	65327	21811	23608
Sodium Metaperiodate #4	8833	3207	3190
EGTA #3	60601	17601	21881
Trimethoprim #1	64593	24359	23282
Cefsulodin #3	67040	23040	24143
Spiramycin #4	9978	8352	3592
6-Phospho-Gluconic Acid	27534	12248	9907
Thioridazine #1	67125	24648	24145
Harmane #3	42393	16768	15242
8-Hydroxyquinoline #3	47157	16517	16952
FCCP #1	70666	25161	25400
Rifampicin #2	68263	22689	24532
Moxalactam #2	65242	20259	23418
2-Hydroxy-Benzoic Acid #1	58190	18583	20866
Cinnamic Acid (trans) #1	65597	24144	23521
Lomefloxacin #2	60326	21796	21612
Zinc Chloride #4	71369	21715	25537
Oxytetracycline #3	52481	18511	18771
Nafcillin #3	58747	20772	20994
L-Asparagine + pH 9.5	71309	23215	25443
Tolylfluanid #3	65866	22128	23479
Plumbagin #3	80686	28061	28743
2,4-Diamino-6,7-Diisopropylpteridine #3	53242	19487	18960
L-Aspartic-b-Hydroxamate #1	63788	21007	22697
Cefsulodin #4	69103	17387	24514
Sulfamethoxazole #4	55192	19758	19564
Chloroxylenol #2	65358	21029	23130
18-Crown-6-Ether #3	44871	16088	15875
Patulin #2	64725	15286	22898
Potassium Tellurite #2	53409	16788	18841
Chromium (III) Chloride #3	67451	24775	23786
Sulfamonomethoxine #3	59767	22305	21046
5,7-Dichloro-8-Hydroxy-Quinaldine #3	61623	22208	21693
Oxolinic Acid #1	62540	22302	22006
L-Norvaline + pH 4.5	70672	27866	24860
Rifamycin SV #1	68069	25700	23882
Cefuroxime #3	65436	21291	22957
Polymyxin B #1	64764	23698	22702
Phenylarsine Oxide #2	67541	20918	23660
Cefuroxime #2	62982	22035	22055
Polymyxin B #2	62944	23093	22036
Paromomycin #1	67228	23700	23523
Chlorambucil #3	63119	22702	22078
Promethazine #1	66964	19995	23403
L-Aspartic Acid + pH 9.5	72766	27657	25430
Sorbic Acid #2	66841	21914	23354
Cefoperazone #1	63349	22021	22114
Thallium (I) Acetate #3	47868	15672	16708
5-Fluoro-5'-Deoxyuridine #2	68555	23956	23913
1-Hydroxy-Pyridine-2-Thione #3	52375	19712	18267
Spectinomycin #4	63383	21004	22099
Ofloxacin #2	68343	20521	23812
Caffeine #2	63953	19724	22270
L-Lysine + pH 9.5	70361	21455	24487
Novobiocin #3	52837	21670	18376
EGTA #2	64436	18421	22403
4-Hydroxycoumarin #3	57755	20228	20043
1-Chloro-2,4-Dinitrobenzene #1	70611	24941	24488
Tolylfluanid #4	66316	21835	22988
Sulfamethoxazole #3	60918	20833	21104
Cinnamic Acid (trans) #3	70515	25264	24408
Cefsulodin #2	66172	21972	22893
L-Hydroxyproline + pH 9.5	70911	22027	24506
Sodium Caprylate #2	58030	21385	20044
5-Fluoro-5'-Deoxyuridine #1	71466	26572	24665
8-Hydroxyquinoline #4	14390	6257	4964
Creatine + pH 9.5	68125	22297	23454
5-Fluoroorotic Acid #4	56871	21957	19574
5-Fluoro-5'-Deoxyuridine #3	70210	24361	24164
Thallium (I) Acetate #1	60914	20841	20943
EGTA #4	60442	16106	20756
Trifluoperazine #1	67105	22959	23035
L-Aspartic-b-Hydroxamate #4	42183	10523	14479
L-Histidine + pH 9.5	69950	19860	23975
Boric Acid #4	10365	4953	3552
Polymyxin B #2	72306	23671	24765
5-Fluoro-5'-Deoxyuridine #4	70748	24988	24224
Penimepicycline #1	66917	23877	22910
L-Alanine + pH 9.5	68350	23640	23344
Niaproof #1	70098	24614	23879
Sodium Metavanadate #3	9658	3261	3283
L-Glutamic Acid g-Hydroxamate #1	64479	22410	21893
L-Serine + pH 9.5	76220	25877	25863
Penimepicycline #2	66988	23021	22729
Sodium Nitrite #1	60529	21422	20532
Thallium (I) Acetate #2	54776	17830	18566
Sodium Metaborate #4	14734	4993	4962
L-Glutamic Acid + pH 9.5	72769	22917	24488
Puromycin #3	60597	22187	20356
Troleandomycin #1	66534	21767	22338
L-Valine + pH 9.5	69190	21644	23222
Capreomycin #4	45433	17376	15246
Hexaminecobalt (III) Chloride #1	69867	27744	23429
Neomycin #2	59023	18042	19785
Potassium Chromate #2	47737	17637	15985
Azlocillin #4	64528	21917	21605
Lomefloxacin #1	64237	21079	21505
Procaine #3	54367	14619	18195
Doxycycline #1	61883	21426	20663
Cloxacillin #1	67509	21997	22518
Fusaric Acid #1	63431	22440	21156
Azathioprine #2	67048	24397	22361
Vancomycin #1	66815	22372	22283
Tylosin #3	55065	19056	18326
Thioridazine #2	69032	24315	22941
Dequalinium #3	63561	21584	21101
Tylosin #2	63257	19575	20995
Tolylfluanid #2	67501	21417	22388
Pro-Hyp	35800	11708	11865
Tyramine + pH 9.5	60881	12797	20144
Ethionamide #2	64264	21788	21259
Spectinomycin #2	64470	19305	21286
Caffeine #3	61900	19095	20432
2,4-Dinitrophenol #1	75256	26664	24806
Amoxicillin #2	60323	20156	19861
Promethazine #2	67814	17327	22310
Cytarabine #2	59998	19131	19738
Umbelliferone #1	71380	22673	23463
Ornidazole #1	67026	24525	22026
8-Hydroxyquinoline #1	66178	22763	21740
Sodium Metasilicate #1	73382	24584	24090
3,5-Dinitrobenzoic Acid #2	71731	29710	23534
Ferric Chloride #1	67507	21928	22130
Hygromycin B #1	66284	24066	21721
Spectinomycin #3	66559	20200	21809
EDTA #1	65410	22372	21409
Agmatine + pH 9.5	72592	22979	23751
Sodium Dichromate #1	59008	20820	19276
Putrescine + pH 9.5	74681	20062	24390
O-Phospho-L-Threonine	23484	8130	7664
5,7-Dichloro-8-Hydroxy-Quinaldine #2	63861	22522	20824
Lithium Chloride #4	9896	3243	3226
Sodium Tungstate #1	56767	19241	18488
Potassium Chromate #1	55106	20130	17930
Cetylpyridinium Chloride #4	70359	23198	22877
D,L-Serine Hydroxamate #1	65101	21208	21160
Ceftriaxone #2	62003	19087	20114
D,L-Propranolol #1	64663	24171	20959
Sulfathiazole #3	55920	18641	18118
Mercaptopurine #2	57840	18920	18722
Sulfachloropyridazine #3	58692	19808	18969
Sulfamethoxazole #1	66749	20931	21571
Nafcillin #1	64748	20356	20917
Sodium Nitrite #2	48916	15449	15799
Bleomycin #2	62977	20155	20329
Harmane #1	71651	24646	23115
Fusidic Acid #1	67021	20629	21609
EDTA #2	63938	20381	20604
Chloramphenicol #2	52253	17287	16836
Sodium Pyrophosphate #1	73179	25425	23576
Hexachlorophene #4	64158	21926	20656
Disulphiram #4	65333	20859	21031
Colistin #1	64939	20728	20871
Aminacrine #2	56905	19340	18281
Myricetin #1	74915	25519	24062
Sisomicin #3	61992	19219	19908
Neomycin #1	62909	19636	20196
Sulfachloropyridazine #1	65629	21833	21068
Tobramycin #3	59784	19324	19168
Erythromycin #4	50564	15306	16210
Sulfanilamide #4	63402	22061	20322
Capreomycin #3	60425	19245	19350
Sodium Cyanate #3	61019	20275	19524
Harmane #2	70121	24267	22414
Protamine Sulfate #4	9988	3207	3192
Cefamandole Nafate #3	66947	20745	21392
5-Fluoroorotic Acid #1	63240	21465	20180
Melibionic Acid	32798	13339	10464
Hygromycin B #2	65190	22822	20798
3,5-Dinitrobenzoic Acid #1	71765	26718	22889
Cefoperazone #2	63107	19736	20123
Novobiocin #1	63927	21383	20378
Aluminum Sulfate #1	64010	21303	20393
Sulfamethazine #4	56515	19665	17991
D-Cycloserine #3	64012	19938	20353
Cadaverine + pH 9.5	55391	19542	17609
Promethazine #4	10860	3207	3452
Cloxacillin #2	67753	21588	21487
Captan #3	61861	21462	19615
5-Fluoroorotic Acid #3	52807	19916	16742
Hygromycin B #3	60654	22715	19220
Sulfisoxazole #1	66006	22924	20908
1-Hydroxy-Pyridine-2-Thione #1	64388	21627	20373
Guanosine-2',3'-Cyclic Monophosphate	49633	17397	15681
Lauryl Sulfobetaine #1	71098	20449	22440
Sodium Orthovanadate #1	11045	3359	3486
Gentamicin #3	63670	19078	20061
Alexidine #2	61518	18632	19369
Fusidic Acid #3	61812	21435	19445
Sulfamethoxazole #2	66218	19558	20806
Ethionamide #1	65404	22010	20544
Ruthenium Red #3	73986	22406	23233
18-Crown-6-Ether #2	58280	20281	18297
Oxytetracycline #2	64573	20552	20256
Novobiocin #2	62572	21492	19621
Cinoxacin #1	65613	22096	20569
Plumbagin #2	82448	26213	25826
Nalidixic Acid #1	63354	20013	19831
Sulfisoxazole #2	57880	20125	18112
2-Phenylphenol #1	76217	22779	23822
Polymyxin B #1	82468	24275	25763
Chelerythrine #3	60713	18804	18944
Cefazolin #2	60890	18983	18998
Semicarbazide Hydrochloride #4	24371	5050	7597
Sodium Azide #1	66722	19861	20796
D,L-Methionine Hydroxamate #2	55248	16791	17206
Benzethonium Chloride #1	68597	22181	21348
Spiramycin #2	54127	20209	16831
D,L-Propranolol #2	62664	22095	19463
Hydroxylamine #1	78011	24407	24224
Carbenicillin #1	65496	19146	20333
Sisomicin #2	63316	19786	19656
Sulfadiazine #3	59056	17806	18318
Sulfadiazine #2	64635	20839	20046
Sulfanilamide #1	69297	14931	21481
Aluminum Sulfate #2	60619	22587	18789
Nafcillin #2	64887	19458	20100
Menadione #1	66188	20494	20485
Methyl Viologen #3	68309	19470	21137
Antimony (III) Chloride #1	65901	22341	20379
Cetylpyridinium Chloride #2	62620	21043	19363
Cetylpyridinium Chloride #3	64983	23984	20093
Aztreonam #1	71741	22545	22145
Cytarabine #3	59251	19183	18284
Hexachlorophene #3	59181	20390	18250
Sodium Pyrophosphate #2	76876	25381	23686
Chromium (III) Chloride #2	63884	21854	19678
Sulfanilamide #2	67104	22127	20668
L-Aspartic-b-Hydroxamate #2	60215	18886	18541
Alexidine #3	64612	3205	19876
Disulphiram #3	67114	20828	20624
Zinc Chloride #3	78654	19740	24155
Glycine #2	64051	19568	19660
Azlocillin #2	63201	19404	19391
Cesium Chloride #2	61130	18574	18741
a-Thioglycerol #3	82768	21094	25364
1,10-Phenanthroline #1	65012	20764	19915
Azlocillin #3	64627	20243	19795
D-Cycloserine #2	63608	19277	19474
Pridinol #1	65146	22479	19932
Geneticin (G418) #4	55852	17469	17083
Sodium Dichromate #2	54566	18954	16685
Hexachlorophene #1	64371	22008	19676
4-Aminopyridine #2	63697	21023	19446
Tinidazole #2	65941	20897	20116
Nitrofurazone #2	64687	19563	19728
Sulfanilamide #3	66087	22176	20142
Geneticin (G418) #1	63394	19270	19315
Minocycline #2	59932	18248	18252
Gentamicin #1	64230	18842	19545
D,L-Serine Hydroxamate #3	52995	15660	16113
D,L-Serine Hydroxamate #2	61490	18959	18688
Zinc Chloride #1	77282	19627	23486
Chlorpromazine #1	65493	21737	19880
Captan #2	60809	20266	18454
Aztreonam #2	67988	21746	20617
5-Fluorouracil #1	63701	19812	19316
5,7-Dichloro-8-Hydroxy-Quinaldine #1	66049	21891	20013
Atropine #1	62245	19397	18860
Dequalinium #4	62155	20599	18828
L-Ornithine + pH 9.5	68272	20659	20673
Chlorambucil #2	62736	20624	18990
Nordihydroguaiaretic Acid #2	71989	21132	21750
Sulfamonomethoxine #1	64721	20994	19536
Capreomycin #2	62049	19117	18702
Sulfamonomethoxine #2	61959	20809	18672
a-Thioglycerol #1	85283	24747	25672
Piperacillin #4	62192	19309	18694
Patulin #3	56100	4940	16828
Cinoxacin #2	47269	19914	14167
Nitrofurazone #1	65399	18134	19595
4-Hydroxycoumarin #2	60397	20067	18073
Sulfamethazine #3	62461	19884	18690
3-Amino-1,2,4-triazole #1	65825	20822	19695
18-Crown-6-Ether #1	63742	22302	19067
L-Glutamic Acid g-Hydroxamate #2	63267	19213	18923
L-Glutamine + pH 9.5	72988	21933	21830
Troleandomycin #3	53369	18237	15954
Cefamandole Nafate #1	66260	19645	19804
Gentamicin #2	65298	18900	19512
Sodium Metaperiodate #1	65348	20131	19524
L-Arginine + pH 9.5	73349	19462	21911
Geneticin (G418) #2	64160	19836	19165
5-Fluorouracil #3	62742	18505	18741
Sodium Cyanate #2	60242	19259	17994
5-Fluoroorotic Acid #2	58363	19286	17432
Compound 48/80 #1	64876	19772	19373
Dodecyltrimethyl Ammonium Bromide #2	69033	19917	20597
Hexachlorophene #2	61662	21011	18396
Sulfathiazole #1	65087	19265	19399
a-Thioglycerol #2	84757	22001	25260
Cesium Chloride #4	58958	17616	17566
Sodium Nitrite #4	21392	6233	6373
2,4-Diamino-6,7-Diisopropylpteridine #2	63202	19205	18817
Phleomycin #2	63286	18332	18839
Compound 48/80 #2	66269	19875	19717
Sodium Dichromate #3	51234	18325	15243
Minocycline #1	65274	19526	19380
Methyltrioctylammonium Chloride #3	69705	20987	20692
Domiphen Bromide #1	66515	18216	19744
Oleandomycin #2	64828	18136	19230
2-Hydroxy-Benzoic Acid #3	26311	6560	7804
Cefamandole Nafate #2	66083	19273	19595
Plumbagin #1	78041	23311	23135
Trifluorothymidine #4	71440	23848	21171
Disulphiram #2	65223	20358	19316
Nitrofurantoin #2	64810	19719	19181
Sulfamethazine #1	65546	20723	19385
Sodium Tungstate #2	54146	15204	16012
5,7-Dichloro-8-Hydroxyquinoline #2	66459	19683	19633
L-Isoleucine + pH 9.5	66419	18436	19616
EDTA #3	62014	16846	18295
Cetylpyridinium Chloride #1	65401	21112	19292
Oleandomycin #1	65077	17742	19185
Sodium Pyrophosphate #3	77644	24164	22875
Glycine #4	64701	18568	19059
Fusidic Acid #2	64851	18902	19099
Pentachlorophenol #3	71169	24229	20935
Nitrofurantoin #3	56498	16545	16605
5-Azacytidine #2	69470	20394	20415
D-Glucosaminic Acid	55005	15654	16161
5-Fluorouracil #4	61307	18285	18009
Pipemidic Acid #2	69142	23763	20277
5-Fluorouracil #2	64535	19006	18920
Norfloxacin #2	65016	19655	19030
Triclosan #4	72623	22577	21251
Ciprofloxacin #2	66246	20869	19381
Pipemidic Acid #1	73088	23921	21376
5,7-Dichloro-8-Hydroxyquinoline #3	66046	17971	19243
Cefoxitin #2	61865	18580	18008
Methyltrioctylammonium Chloride #2	67343	20507	19591
Ethionamide #4	67027	17832	19491
D,L-Methionine Hydroxamate #1	62885	19038	18279
Tobramycin #2	63551	19039	18458
Sulfamethazine #2	66186	20008	19207
Triclosan #3	71984	20815	20844
Menadione #2	74281	21384	21474
2-Phenylphenol #2	76915	22401	22222
Chlorhexidine #4	70013	20713	20218
Sulfathiazole #2	64069	20121	18485
2-Phenylphenol #3	73279	22847	21116
Sodium Azide #4	11109	3201	3201
D,L-a-Lipoic Acid #2	76190	21617	21952
Dichlofluanid #2	66487	20601	19156
Nordihydroguaiaretic Acid #1	71200	21038	20498
Triclosan #2	69615	19699	20037
Demeclocycline #1	65664	18879	18898
Umbelliferone #2	72053	21304	20712
Chlorhexidine #2	67794	21061	19482
Dichlofluanid #3	68437	20505	19654
Trifluorothymidine #2	66816	22169	19184
Iodoacetic Acid #1	61103	18728	17527
Sodium Bromate #1	61639	20350	17670
Streptomycin #2	66314	18932	18981
Colistin #2	62700	16667	17932
2-Hydroxy-Benzoic Acid #2	41618	11973	11902
Sulfadiazine #1	63998	18585	18294
Cefoxitin #3	63597	18962	18153
Piperacillin #2	64619	19512	18429
Cesium Chloride #3	64336	19200	18346
1,10-Phenanthroline #2	52380	15519	14922
Trifluorothymidine #3	70356	21651	20031
Vancomycin #3	69042	20811	19616
Sodium Orthovanadate #2	15460	3586	4391
Azathioprine #1	71469	22438	20296
Hydroxylamine #2	72770	20725	20660
Demeclocycline #2	65713	16519	18648
Chelerythrine #2	61579	17986	17468
Sodium Metaborate #1	62108	20514	17604
3-Amino-1,2,4-triazole #2	66519	19642	18808
Streptomycin #4	68364	19516	19327
Vancomycin #2	67201	20423	18990
Oxytetracycline #1	66726	19572	18842
Troleandomycin #2	65624	19029	18493
Poly-L-Lysine #2	75321	22412	21202
Sodium Selenite #2	63778	20546	17928
4-Aminopyridine #3	63972	19702	17966
Glycine #1	65557	19442	18411
Chlorhexidine #3	70021	20633	19661
Guanidine Hydrochloride #3	58292	16631	16365
Benzethonium Chloride #2	71658	20896	20113
Ruthenium Red #1	74551	21684	20924
Dodine #1	64729	21264	18162
Sodium Cyanate #1	64631	20466	18101
Erythromycin #2	62295	17673	17436
Carbenicillin #2	67750	18952	18960
Enoxacin #1	63364	17530	17714
Dihydrostreptomycin #4	80693	22008	22536
Pridinol #4	28031	12400	7818
Dodine #2	65598	21658	18269
Ethionamide #3	68279	18923	19013
Ciprofloxacin #1	65770	21517	18308
Erythromycin #1	63752	17169	17737
Nitrofurantoin #1	64075	19093	17813
Sodium Bromate #2	58826	19359	16349
Guanazole #1	74554	21211	20672
Blasticidin S #1	74730	21103	20679
Blasticidin S #2	77907	21929	21549
Diamide #4	65445	19240	18078
Dihydrostreptomycin #1	79038	21412	21786
5-Azacytidine #4	65017	19254	17910
3,4-Dimethoxybenzyl Alcohol #2	56520	14396	15536
Piperacillin #1	64498	17786	17719
Sodium Tungstate #3	51369	12096	14105
Sodium Bromate #3	51734	16663	14187
Boric Acid #2	61449	18251	16849
Streptomycin #3	70291	19649	19185
1-Hydroxy-Pyridine-2-Thione #2	64847	19001	17679
D,L-a-Lipoic Acid #1	76970	20455	20933
Methyl Viologen #1	70223	19231	19095
Puromycin #1	72142	18224	19573
Trifluoperazine #2	71789	18408	19456
Zinc Chloride #2	81421	18095	22049
Sodium Pyrophosphate #4	73441	15025	19887
Tinidazole #1	71954	20461	19475
Diamide #1	73081	19987	19752
Puromycin #2	69447	19008	18759
Sulfachloropyridazine #2	64746	19189	17469
Geneticin (G418) #3	62625	17227	16885
Methyl Viologen #2	68037	19077	18313
Niaproof #2	68737	18462	18452
3-Amino-1,2,4-triazole #3	62319	17659	16711
Sodium Bromate #4	41580	10889	11145
D,L-a-Lipoic Acid #3	69445	19353	18613
1-Chloro-2,4-Dinitrobenzene #2	69485	19773	18621
L-Phenylalanine + pH 9.5	65859	17509	17586
Diamide #3	66548	19179	17747
Dihydrostreptomycin #3	81933	21957	21844
Patulin #4	33536	8125	8939
Diamide #2	70105	19217	18676
Lithium Chloride #2	62977	16498	16746
O-Phospho-L-Serine	27508	7702	7306
Glycine #3	64297	18655	17070
Erythromycin #3	58764	15114	15595
Sodium Selenite #1	64193	18813	16992
Methyltrioctylammonium Chloride #4	70616	6904	18556
2,2'-Dipyridyl #1	63453	17037	16664
8-Hydroxyquinoline #2	61262	16702	16075
Piperacillin #3	62436	17157	16381
Domiphen Bromide #2	71012	18390	18614
Ruthenium Red #2	74551	20228	19537
Pentachlorophenol #2	74159	22130	19348
Cefoxitin #4	61843	18289	16110
Guanazole #3	73622	21519	19102
Chlorpromazine #2	66551	20811	17235
Dihydrostreptomycin #2	80527	20777	20819
Lidocaine #1	74416	21153	19232
5-Azacytidine #1	70714	18885	18243
Guanazole #2	77001	21173	19860
Semicarbazide Hydrochloride #2	60689	15814	15632
5-Azacytidine #3	67330	19323	17310
Umbelliferone #3	72064	18389	18504
Sodium Tungstate #4	50476	11709	12882
Compound 48/80 #3	60642	13144	15454
Mercaptopurine #3	50130	15407	12758
Pentachlorophenol #1	76511	21850	19468
Cadmium Chloride #2	52914	11510	13366
Sodium Metaborate #2	58607	17344	14766
4-Aminopyridine #4	59116	15729	14857
3,4-Dimethoxybenzyl Alcohol #3	45861	9700	11522
Glycine + pH 9.5	76377	13645	19138
O-Phospho-D-Serine	44265	8140	11058
L-Threonine + pH 9.5	72457	18477	18098
Novobiocin #4	47982	17754	11913
L-Homoserine + pH 9.5	67815	18642	16703
Hydroxyurea #3	57133	10475	14050
Oleandomycin #4	56597	16395	13747
Poly-L-Lysine #3	78199	21392	18973
Umbelliferone #4	62272	14500	15105
Vancomycin #4	60852	10246	14745
Histamine + pH 9.5	69671	10624	16731
L-Leucine + pH 9.5	64968	12583	15540
Niaproof #3	70989	16258	16919
Tetracycline #3	65952	24124	15683
Tripolyphosphate	50924	3315	11951
Boric Acid #3	53683	11054	12586
Sodium Metasilicate #2	72400	17125	16514
Oleandomycin #3	64369	16143	14529
Domiphen Bromide #3	76616	18178	17170
Guanazole #4	63225	15235	14133
Pridinol #2	56725	20203	12633
Amitriptyline #4	26937	6718	5927
Lidocaine #2	72433	17477	15672
3-Amino-1,2,4-triazole #4	56388	11972	11882
Niaproof #4	66146	12014	13923
D,L-a-Amino-Caprylic Acid	33945	8585	7117
Hydroxyurea #4	41341	3203	8626
Blasticidin S #3	72822	16825	15060
D,L-a-Amino-Butyric Acid	17551	3736	3501
Benzethonium Chloride #3	68059	3237	13496
Semicarbazide Hydrochloride #3	59639	13172	11723
a-Thioglycerol #4	82941	8235	16185
Polymyxin B #3	32462	4127	6263
Sodium Metasilicate #3	70705	12538	13449
L-Methionine + pH 9.5	71069	14641	13342
L-Tryptophan + pH 9.5	62650	12381	11741
Atropine #2	59112	15400	10850
Lauryl Sulfobetaine #2	70924	13681	12903
Adenosine-3',5'-Cyclic Monophosphate	50705	26950	9140
Sodium Azide #2	40093	3420	7110
Sodium Metasilicate #4	61506	12541	10904
Sodium Metaborate #3	45940	7213	7810
L-Norleucine + pH 9.5	64371	11076	10336
D,L-Methionine Hydroxamate #4	27773	4594	4449
Lauryl Sulfobetaine #3	70734	9941	10800
Mercaptopurine #4	36787	5619	5612
Lauryl Sulfobetaine #4	70391	9101	10497
L-Homoserine	28645	4015	3985
2-Deoxy-D-Glucose-6-Phosphate	25575	3780	3474
Lithium Chloride #3	61485	7872	8188
2,2'-Dipyridyl #2	63133	10896	8344
Anthranilic Acid + pH 9.5	68035	16581	8289
D,L-Methionine Hydroxamate #3	38522	3209	3306
D-Glucose-6-Phosphate	51811	37629	4251
Blasticidin S #4	50135	3522	3329
Colistin #3	50037	3207	3201
Paromomycin #3	54614	5943	3313
Alexidine #4	59106	3271	3424
2,2'-Dipyridyl #4	59448	4126	3281
Paromomycin #2	60984	4072	3358
2,2'-Dipyridyl #3	62413	3254	3215
